# Supplementary material for: Analysis of MreB interactors in Chlamydia reveals a RodZ homolog but fails to detect an interaction with MraY
Source: Front Microbiol. 2014 Jun 6;5:279. doi: 10.3389/fmicb.2014.00279 (PMC4047632; doi:10.3389/fmicb.2014.00279)
Supplement: Supplemental Figure S1 — TOPCONS membrane topological analysis of chlamydial MraY (Ct757). Note the presence of 10 TM domains with both the N- and C-termini located “outside.” [file Presentation1.ZIP]

Archive with 4 entries (4 files):
- Supp Fig 1.TIF
- Supp Fig 2.TIF
- Supp Fig 3.TIF
- Supp Table.DOCX
